# Supplementary material for: The TK0271 Protein Activates Transcription of Aromatic Amino Acid Biosynthesis Genes in the Hyperthermophilic Archaeon Thermococcus kodakarensis
Source: mBio. 2019 Sep 10;10(5):e01213-19. doi: 10.1128/mBio.01213-19 (PMC6737238; doi:10.1128/mBio.01213-19)
Supplement: TABLE S1 [file mBio.01213-19-st001.xlsx]

## Sheet: Table S1
Table S1. Putative transcriptional regulators from T. kodakarensis expressed using in vitro transcription and translation system
	TK No.	Annotation
1	TK0017	Predicted transcription regulator, SpoVT/AbrB family
2	TK0063	Nucleotidyltransferase, fused to N-terminal DNA-binding domain
3	TK0107	Mn-dependent transcriptional regulator
4	TK0126	DNA binding helix-turn-helix protein
5	TK0140	Archaeal ATPase, containing DUF234 domain
6	TK0142	Conserved protein, containing cell wall binding repeat 2 and HTH DNA binding domains
7	TK0143	Nucleic acid-binding protein, containing C2H2 zinc-finger
8	TK0168	Predicted transcription regulator, Lrp/AsnC family
9	TK0169	Predicted transcription regulator, MarR family
10	TK0225	Predicted transcription regulator, ArsR family
11	TK0271	Hypothetical protein, conserved
12	TK0448	Predicted transcription regulator, containing DNA-binding HTH motif
13	TK0457	Transcription regulator, SpoVT/AbrB family
14	TK0471	Probable transcription regulator, DUF118 helix-turn-helix family
15	TK0472	FaeA-like protein
16	TK0508	Predicted transcription regulator, Lrp/AsnC family
17	TK0539	DNA binding helix-turn-helix protein
18	TK0559	Transcription regulator, ArsR family
19	TK0562	Predicted DNA-binding protein, DUF134 family
20	TK0567	Transcription regulator, Lrp/AsnC family
21	TK0632	Chemotaxis response regulator
22	TK0695	Conserved protein
23	TK0697	Conserved protein, containing HTH DNA binding domain
24	TK0747	Bifunctional biotin-protein ligase/biotin operon repressor
25	TK0770	Transcription regulator, PadR-like family
26	TK0779	Sugar fermentation stimulation protein homolog
27	TK0834	Transcription regulator, Lrp/AsnC family
28	TK0881	Universal stress DNA-binding protein
29	TK0888	Transcription regulator, SpoVT/AbrB family
30	TK0904	Conserved protein
31	TK0956	LexA-related DNA-binding protein
32	TK0997	Transcription regulator, SpoVT/AbrB family
33	TK1041	Transcription regulator, ArsR family
34	TK1050	Hypothetical membrane protein, conserved
35	TK1076	Transcription regulator, SpoVT/AbrB family
36	TK1086	Predicted transcription regulator, ArsR family
37	TK1143	Transcription regulator, PadR-like family
38	TK1210	Transcription regulator, Lrp/AsnC family
39	TK1227	Predicted regulator of amino acid metabolism, containing ACT domain
40	TK1246	Hypothetical protein, conserved
41	TK1259	Predicted transcription regulator, Lrp/AsnC family
42	TK1261	Transcription regulator, ArsR family
43	TK1266	Predicted transcription regulator, containing CBS domains
44	TK1272	Predicted transcription regulator, containing Crp and DUF120 domains
45	TK1278	Double-stranded DNA-binding protein
46	TK1285	Transcription regulator, Lrp/AsnC family
47	TK1291	Predicted transcription regulator, SpoVT/AbrB family
48	TK1331	Predicted transcription regulator, Lrp/AsnC family
49	TK1339	DNA binding helix-turn-helix protein
50	TK1456	Conserved protein, containing PhoU and TrkA-C domains
51	TK1457	Conserved protein, containing PhoU and TrkA-C domains
52	TK1465	Archaeal ATPase, containing DUF234 domain
53	TK1487	Predicted transcription regulator, Lrp/AsnC family
54	TK1489	Adenine phosphoribosyltransferase, fused to N-terminal DNA-binding domain
55	TK1491	Transcription regulator, Lrp/AsnC family
56	TK1494	Transcription regulator, PadR-like family
57	TK1654	Transcription regulator, PadR-like family
58	TK1688	DNA binding helix-turn-helix protein
59	TK1815	Transcription regulator, CopG/RepA family
60	TK1826	Predicted transcription regulator, ArsR family
61	TK1869	Phosphate transport system regulator PhoU-related protein
62	TK1870	Phosphate transport system regulator (PhoU)
63	TK1877	Archaeal ATPase, containing DUF234 domain
64	TK1881	Transcription regulator, ArsR family
65	TK1883	Transcription regulator, ArsR family
66	TK1913	Transcription regulator, ArsR family
67	TK1924	Transcription regulator, PadR-like family
68	TK1955	Predicted transcription regulator, Lrp/AsnC family
69	TK1962	Putative transcription regulator, YpuH-like family
70	TK2052	Predicted transcription regulator, Lrp/AsnC family
71	TK2107	Transcription regulator, PadR-like family
72	TK2110	Transcription regulator, Lrp/AsnC family
73	TK2113	Conserved protein
74	TK2134	Transcription regulator, Lrp/AsnC family
75	TK2151	DNA-binding protein (tfx)
76	TK2190	Predicted transcription regulator, ArsR family
77	TK2197	Predicted transcription regulator, fused to C-terminal uncharacterized domain
78	TK2229	Transcription regulator, SpoVT/AbrB family
79	TK2245	Phosphate transport system regulator (phoU)
80	TK2259	Predicted transcription regulator, penicillinase repressor family
81	TK2261	Transcription regulator, SpoVT/AbrB family
82	TK2270	Hypothetical protein, conserved
83	TK2273	Predicted transcription regulator, CopG/RepA family
84	TK1439	Putative nickel responsive regulator
85	TK1591	Predicted transcription regulator, encoded next to RecA superfamily ATPase
86	TK1769	Predicted transcription regulator, DUF118 helix-turn-helix family
87	TK2291	Archaeal heat shock regulator, ArsR family
