# Supplementary material for: The TK0271 Protein Activates Transcription of Aromatic Amino Acid Biosynthesis Genes in the Hyperthermophilic Archaeon Thermococcus kodakarensis
Source: mBio. 2019 Sep 10;10(5):e01213-19. doi: 10.1128/mBio.01213-19 (PMC6737238; doi:10.1128/mBio.01213-19)
Supplement: TABLE S2 [file mBio.01213-19-st002.xlsx]

## Sheet: Table S2
Table S2. Primers to amplify template DNA for in vitro protein synthesis
Gene	Forward primer (5' to 3')	Reverse primer (5' to 3')
Primers to amplify template DNA for in vitro protein synthesis (1st PCR)
TK0017	TAAGAAGGAGATATACCATGGAAGTAGTTGTGAAGAGGAT	AGCGGTGGCTTAGTTAGTTATCACTCCCACAGCTCCCGCT
TK0063	TAAGAAGGAGATATACCATGTTCACCATGATCCACAGG	AGCGGTGGCTTAGTTAGTTATCAAACCTCACCGAGTTCAC
TK0107	TAAGAAGGAGATATACCATGGAAGTAACGAAGAGGGAG	AGCGGTGGCTTAGTTAGTTACTAAGCCCCTTCTTCAGGCT
TK0126	TAAGAAGGAGATATACCATGGGAAAGGCCAAGCCGAA	AGCGGTGGCTTAGTTAGTTATCACTTCTTCTTCCTCTTCTTGA
TK0140	TAAGAAGGAGATATACCATGATTAGGAAATTTGTTGACAG	AGCGGTGGCTTAGTTAGTTACTAAATGTCTTCAAAATCCTCTAG
TK0142	TAAGAAGGAGATATACCATGGGCAGAAAAATCCCAGC	AGCGGTGGCTTAGTTAGTTATCAGTCACGCATGATGATTT
TK0143	TAAGAAGGAGATATACCATGGCGGTGCTGAAGGCCAT	AGCGGTGGCTTAGTTAGTTATCACTTGCGGAAGAGATGGC
TK0168	TAAGAAGGAGATATACCATGGAGGCGTTCCTCCTGCT	AGCGGTGGCTTAGTTAGTTATCAACTCGCTCCCTCCGCAC
TK0169	TAAGAAGGAGATATACCATGAGCGTTGAAAATGCTAAG	AGCGGTGGCTTAGTTAGTTACTAAAGCGCAGCACCAGAGC
TK0225	TAAGAAGGAGATATACCATGCCCGACGAAGACCTAGC	AGCGGTGGCTTAGTTAGTTATCAATAATCATTAGCGTGCT
TK0271	TAAGAAGGAGATATACCATGGGTGATGCCCCGCCAAT	AGCGGTGGCTTAGTTAGTTATCACTCATGGCCGTCCACCT
TK0448	TAAGAAGGAGATATACCATGCTGGTGGTCTTTCCTGTG	AGCGGTGGCTTAGTTAGTTATTAATCCTCATGGCAGTTTT
TK0457	TAAGAAGGAGATATACCATGCCTGTGACAAAGGTAAC	AGCGGTGGCTTAGTTAGTTATCACTGCATGCATTCTTCCA
TK0471	TAAGAAGGAGATATACCATGGTCAAGGACAGGATGGT	AGCGGTGGCTTAGTTAGTTATCAGACCTTCTCGGCCTTCT
TK0472	TAAGAAGGAGATATACCATGAAGAACCAGAGGGTTTT	AGCGGTGGCTTAGTTAGTTATCAAACGTACTTGAACTCCT
TK0508	TAAGAAGGAGATATACCATGGTACAGCTGGACGACCT	AGCGGTGGCTTAGTTAGTTATCAGACGTCCACCAGGAAGC
TK0539	TAAGAAGGAGATATACCATGGAAAGGGAGAGGCTCAT	AGCGGTGGCTTAGTTAGTTATCAGCTGAAGAGCTTTTCCT
TK0559	TAAGAAGGAGATATACCATGGATTACGAGGTCATCGAC	AGCGGTGGCTTAGTTAGTTATTAAAAACGTTTCCGGAAAC
TK0562	TAAGAAGGAGATATACCATGCCGAGGGGTATGGGCTG	AGCGGTGGCTTAGTTAGTTATCACTCGTCTGCTCCCCTTG
TK0567	TAAGAAGGAGATATACCATGGCAGGCGTAGATGAAAA	AGCGGTGGCTTAGTTAGTTATCACCGCCTCGAAGGGAAGT
TK0632	TAAGAAGGAGATATACCATGGCACGCGTGCTTGTTGT	AGCGGTGGCTTAGTTAGTTATTAAGAGGAGAGAACCCTGT
TK0695	TAAGAAGGAGATATACCATGGGAGAGACTGGGACAGA	AGCGGTGGCTTAGTTAGTTATCATCCCTCTGCACCCGTAA
TK0697	TAAGAAGGAGATATACCATGAAGCGGATAAAGTTCAG	AGCGGTGGCTTAGTTAGTTACTACTCAATAACCCCTTCCA
TK0747	TAAGAAGGAGATATACCATGCGGCTTATGAGAGATAG	AGCGGTGGCTTAGTTAGTTATTAAAAAGCTTTCAGGTTGT
TK0770	TAAGAAGGAGATATACCATGGAGAGAAAGACCGACGT	AGCGGTGGCTTAGTTAGTTACTATGGGGAAGTCCCCTCAA
TK0779	TAAGAAGGAGATATACCATGGCGAAGCCCGTACTGCT	AGCGGTGGCTTAGTTAGTTATCATACTTCAACCTCAAGCT
TK0834	TAAGAAGGAGATATACCATGAAAATAGACGACCTTGA	AGCGGTGGCTTAGTTAGTTACTATTCTTTCTCTTCTCCTGCC
TK0881	TAAGAAGGAGATATACCATGAGGATACTCGTGCTCGT	AGCGGTGGCTTAGTTAGTTATCACCTGACTATCATCACGG
TK0888	TAAGAAGGAGATATACCATGGAGGTCGTGAAAGTCTC	AGCGGTGGCTTAGTTAGTTATCATTCCCCATACCTCACTT
TK0904	TAAGAAGGAGATATACCATGCCGACTCGGAGGGAGAG	AGCGGTGGCTTAGTTAGTTATTACTTGCTCTCTATTTTAAACCTC
TK0956	TAAGAAGGAGATATACCATGGGAAAGCTTGAGGATGT	AGCGGTGGCTTAGTTAGTTACTACCTCTCCAGAGAGAAGG
TK0997	TAAGAAGGAGATATACCATGGTTAGTATCCGCCTGAAA	AGCGGTGGCTTAGTTAGTTATCATTCCTCAATCCCCCAGA
TK1041	TAAGAAGGAGATATACCATGGACGATTTGAGAACCCA	AGCGGTGGCTTAGTTAGTTATCATTCCTCCACCTCGTCAA
TK1050	TAAGAAGGAGATATACCATGAAAAGAGTGGCAGTAGCC	AGCGGTGGCTTAGTTAGTTATCAGAGGGTCAGCTCGACCC
TK1076	TAAGAAGGAGATATACCATGGTTACTGTAAAAGTTTCCTC	AGCGGTGGCTTAGTTAGTTACTACTCTCCCCATTTTCTGG
TK1086	TAAGAAGGAGATATACCATGTCTGAACCAGACATCTT	AGCGGTGGCTTAGTTAGTTATTAATCTTCTCCGGCATCGG
TK1143	TAAGAAGGAGATATACCATGGAGAAGCCGAAGTTCAG	AGCGGTGGCTTAGTTAGTTATCATTCCGTTCCCTCCTTTA
TK1210	TAAGAAGGAGATATACCATGGCGAATACAGAAGAGCT	AGCGGTGGCTTAGTTAGTTATTAGAACACCCTCGCGTAGC
TK1227	TAAGAAGGAGATATACCATGTGGGGAAGGATCGAGCA	AGCGGTGGCTTAGTTAGTTACTAATATATGGATATTCTCTTGACA
TK1246	TAAGAAGGAGATATACCATGAGGTTGCTTAATTTCCA	AGCGGTGGCTTAGTTAGTTATTATTTTTCCTTTAGTATCTGCTG
TK1259	TAAGAAGGAGATATACCATGATGGCGGATAAAATAAAT	AGCGGTGGCTTAGTTAGTTACTAGAGGGTCTCAAATTTGA
TK1261	TAAGAAGGAGATATACCATGAAGGTAAGGGACATAGTG	AGCGGTGGCTTAGTTAGTTATCATTCATACCCAACGAGCA
TK1266	TAAGAAGGAGATATACCATGGTGACCATACCCCGGCCCA	AGCGGTGGCTTAGTTAGTTATTACTCCCTAGATAGAGTCTTTCC
TK1272	TAAGAAGGAGATATACCATGAAGAAAATATTGATGCTCAT	AGCGGTGGCTTAGTTAGTTATCATTGGATTACCTCAAGTC
TK1278	TAAGAAGGAGATATACCATGGCGGAGGACATAGAGGA	AGCGGTGGCTTAGTTAGTTATTACCACTTGATCTTAAAGTCTCTC
TK1285	TAAGAAGGAGATATACCATGGCTAGAGGAGGTCTTGA	AGCGGTGGCTTAGTTAGTTATCAGAGCGGCAGTTCGGTGG
TK1291	TAAGAAGGAGATATACCATGGGTGCTGTGGAAGTTAAG	AGCGGTGGCTTAGTTAGTTATCACTGAGGATTTATGTCCT
TK1331	TAAGAAGGAGATATACCATGGTTAGGGCCTACGTGTT	AGCGGTGGCTTAGTTAGTTATCACTCCTCTTCTGTCTCCA
TK1339	TAAGAAGGAGATATACCATGAAGAACCGCCTCCGCGAG	AGCGGTGGCTTAGTTAGTTACTAATCACCTTCGTAAATGAATATG
TK1456	TAAGAAGGAGATATACCATGAAAGAGCTTGAGGAAAT	AGCGGTGGCTTAGTTAGTTACTATTCCTCCTCTATCTGCTCTC
TK1457	TAAGAAGGAGATATACCATGGAGGACTTTGAGGAGTT	AGCGGTGGCTTAGTTAGTTATCAAGCTCTTTCATCGCCTA
TK1465	TAAGAAGGAGATATACCATGATATTAAAATTCATCGATCGG	AGCGGTGGCTTAGTTAGTTATCAGCGCCCTTCCTCCCCAA
TK1487	TAAGAAGGAGATATACCATGATAGAGGCAATCGTTCT	AGCGGTGGCTTAGTTAGTTATCACCTCCGGTAGCTGCTTG
TK1489	TAAGAAGGAGATATACCATGAGCCAGTTAAAGGCAGTC	AGCGGTGGCTTAGTTAGTTATCAGAGCTTTATGAGGCTCT
TK1491	TAAGAAGGAGATATACCATGGTCGATGAGCTTGACATG	AGCGGTGGCTTAGTTAGTTACTAATCCTCAAGGGATAGTCTC
TK1494	TAAGAAGGAGATATACCATGACAACCCCCCTAGAGAG	AGCGGTGGCTTAGTTAGTTATCACTCCCCCTTCAGTTTTT
TK1654	TAAGAAGGAGATATACCATGATAAAGAGGGTTCTCCT	AGCGGTGGCTTAGTTAGTTATCACTCCTCCAAGAGTTCTG
TK1688	TAAGAAGGAGATATACCATGCTGGAGAAAGAAAAGGA	AGCGGTGGCTTAGTTAGTTATCAAAACTCCTTTTCAGTTT
TK1815	TAAGAAGGAGATATACCATGACCACTGGTGTGAAGGT	AGCGGTGGCTTAGTTAGTTATCAGTAGGAGTCCCAGAAGC
TK1826	TAAGAAGGAGATATACCATGGAAGCCCTCAGGGAGCT	AGCGGTGGCTTAGTTAGTTATTATCCTTCTATCTCTTCTAGGG
TK1869	TAAGAAGGAGATATACCATGAAAAGGAAAGCCCTAGA	AGCGGTGGCTTAGTTAGTTATCATACGATATATAGTATGGGCG
TK1870	TAAGAAGGAGATATACCATGAGAAAGCTCCTTGATATTG	AGCGGTGGCTTAGTTAGTTATTACACCCTCTTCCCTTCCT
TK1877	TAAGAAGGAGATATACCATGATAATCATGAGTGAACAATTTG	AGCGGTGGCTTAGTTAGTTATCAGGTTGATGTTTCGAAGT
TK1881	TAAGAAGGAGATATACCATGGCAAAGGTAAAGGTGAT	AGCGGTGGCTTAGTTAGTTATTATTCCTCCTTTTTGAGTATCTC
TK1883	TAAGAAGGAGATATACCATGAGGGAAGTTTTGATAATCAC	AGCGGTGGCTTAGTTAGTTATCAGAACGAGATGAGGTCTT
TK1913	TAAGAAGGAGATATACCATGATGGGCGACGTCTACGAG	AGCGGTGGCTTAGTTAGTTATCAGTTCTTAGCCTCCCTAA
TK1924	TAAGAAGGAGATATACCATGCTTGGAAAGAGCGAGGAA	AGCGGTGGCTTAGTTAGTTATTAGAGACCCTCCAGCTTCT
TK1955	TAAGAAGGAGATATACCATGAACGAAGGCGGCACACT	AGCGGTGGCTTAGTTAGTTATCATAGCGTCTCAAGGACGA
TK1962	TAAGAAGGAGATATACCATGGGACTGCTTGAGGACAA	AGCGGTGGCTTAGTTAGTTATCAATCGGACGGAGCTTCCT
TK2052	TAAGAAGGAGATATACCATGGTGACGGCTTTTATTCT	AGCGGTGGCTTAGTTAGTTATCAGATGGCTATCATCGTCG
TK2107	TAAGAAGGAGATATACCATGTTGCCCGAGGAGAAAAT	AGCGGTGGCTTAGTTAGTTATCAGGAACCCGTTCCTGTGA
TK2110	TAAGAAGGAGATATACCATGACGGGAGGATTGGATGC	AGCGGTGGCTTAGTTAGTTATCAAAGTTCTTCCTTTACGG
TK2113	TAAGAAGGAGATATACCATGGGGGAAGTAAAGCTTGA	AGCGGTGGCTTAGTTAGTTATTAAAACTCAAGTATTGATCTGTAG
TK2134	TAAGAAGGAGATATACCATGTTAGACGAGAGGGACAA	AGCGGTGGCTTAGTTAGTTATCACTTCATCTTCTCGAGGA
TK2151	TAAGAAGGAGATATACCATGAAGAGCTTCTTAACCGA	AGCGGTGGCTTAGTTAGTTATTAAATGGTGTCTTTACCGC
TK2190	TAAGAAGGAGATATACCATGAACCCTGTAAAGCAGCT	AGCGGTGGCTTAGTTAGTTATCATTTTTCTCCCTCCCCTA
TK2197	TAAGAAGGAGATATACCATGAGGGTTCCAAGCGTCTA	AGCGGTGGCTTAGTTAGTTATCATGAAACATCACCTCTGA
TK2229	TAAGAAGGAGATATACCATGGGGATCACAAAGGTAAC	AGCGGTGGCTTAGTTAGTTATCACTCATCCTCACCCTGGC
TK2245	TAAGAAGGAGATATACCATGGAGTTCAGAAAGATTCA	AGCGGTGGCTTAGTTAGTTACTAACTCAAGGCCATGTTTA
TK2259	TAAGAAGGAGATATACCATGGAACCCCACGAATTCAA	AGCGGTGGCTTAGTTAGTTATCACTTTTTCATCCTTGAGA
TK2261	TAAGAAGGAGATATACCATGCCTTTGACGAAGGTCAC	AGCGGTGGCTTAGTTAGTTATCACGGCCTCCATGCCATTT
TK2270	TAAGAAGGAGATATACCATGAGCAGAATGAGGATCAT	AGCGGTGGCTTAGTTAGTTATTATTTGATGATGTAGTCCG
TK2273	TAAGAAGGAGATATACCATGTCGAAGGATAAACTCCCG	AGCGGTGGCTTAGTTAGTTATTAGAGCTTAAACCTGCTCA
TK1439	TAAGAAGGAGATATACCATGAAGATCATAAGATTTGGTGT	AGCGGTGGCTTAGTTAGTTATTAGACGAGCTCCTTCCCGGT
TK1591	TAAGAAGGAGATATACCATGGAAATGGTGGAGGTTCCACT	AGCGGTGGCTTAGTTAGTTATCAGAGCAGCTTTTCTATTT
TK1769	TAAGAAGGAGATATACCATGAGGGAAGACGAGATAATTGA	AGCGGTGGCTTAGTTAGTTATCACTCAAGGAGGATGAACT
TK2291	TAAGAAGGAGATATACCATGGAGTCAAATCGAGACCTTGGG	AGCGGTGGCTTAGTTAGTTACTAAAAGCTCTCTAGGTCTT
Primers to amplify template DNA for in vitro protein synthesis (2nd PCR)
Forward (5' to 3')	GAAGATCTCGATCCCGCGAAATTAATACGACTCACTATAGGGGAATTTTTTGTTTAACTTTAAGAAGGAGATATACCATG
Reverse (5' to 3')	CAGCAAAAAACCCCTCAAGACCCGTTTAGAGGCCCCAAGGGGTTATGCTAGTTATTGCTCAGCGGTGGCTTAGTTAGTTA
