# Supplementary material for: The TK0271 Protein Activates Transcription of Aromatic Amino Acid Biosynthesis Genes in the Hyperthermophilic Archaeon Thermococcus kodakarensis
Source: mBio. 2019 Sep 10;10(5):e01213-19. doi: 10.1128/mBio.01213-19 (PMC6737238; doi:10.1128/mBio.01213-19)
Supplement: TABLE S3 [file mBio.01213-19-st003.xlsx]

## Sheet: Table S3
Table S3. Other primers used in this study
Primer	Experiment	Sequences (5' to 3')
TK0271_F	Recombinant protein expression of TK0271	GGAATTCCATATGGGTGATGCCCCGCCAATA
TK0271_R	Recombinant protein expression of TK0271	CGGGATCCTCACTCATGGCCGTCCACCTCC
TK1227_F	Recombinant protein expression of TK1227	GGAATTCCATATGTGGGGAAGGATCGAGCAC
TK1227_R	Recombinant protein expression of TK1227	CGGGATCCCTAATATATGGATATTCTCTTG
PTK0252_F	EMSA, In vitro transcription	GACTTCGGCTTTCTGATGGT
PTK0252_R_bt *	EMSA	GCTTAATCCAAAAACCATCAC
PTK0261_F	EMSA	CTCCTGAGGAGGAGGGCCTG
PTK0261_R_bt *	EMSA	GCTACTTCCATCCTCCTCTGGAG
PTK0271_F	EMSA	GGACGCCTGTTTGTCAAATCG
PTK0271_R_bt *	EMSA	GCATCACCCATTGGCGGGAC
PTK0705_F	EMSA	GACCACCCGCTCAGAAAAGG
PTK0705_R_bt *	EMSA	GCTCAACCATATATATCACC
PTK1899_F	EMSA	TGGGGATAACGGCATTTAATCCC
PTK1899_R_bt *	EMSA	TGCGGGCCATCATCATCACC
PTK0252_F_bt *	EMSA	GACTTCGGCTTTCTGATGGT
PTK0252_F1	EMSA	CTACTCCCTTGGACACCTCA
PTK0252_F2	EMSA	GCCTTATATCCCAACTCCC
PTK0252_R1	EMSA	GGAGTAGCTAAAAAGACCGAG
PTK0252_R2	EMSA	GGATATAAGGCTTTGGACATGC
sPTK0252R_bt *	EMSA	GGGGAGTTGGGATATAAGGC
sPTK0252	EMSA	GGTCTTTTTAGCTACTCCCTTGGACACCTCAGCATGTCCAAAGCCTTATATCCCAACTCCCC
sPTK0252m1	EMSA	GGTCTTTTTAGCTACTCCCTCGTACCCCTCAGCAGGTACGAAGCCTTATATCCCAACTCCCC
sPTK0252m2	EMSA	GGTCTTTTTAGCTACTCCCTCTTCTCCCTCAGCAGAGAAGAAGCCTTATATCCCAACTCCCC
TBP-1	Recombinant protein expression of TBP	AAAAGAATTCCATATGGTGGACATGAGCAATGTAA
TBP-2	Recombinant protein expression of TBP	AAAAGGATCCTCACCATTCTTCCTCTTC
TFB-1	Recombinant protein expression of TFB	AAAAGAATTCCATATGAGCGGGAAGAGAGTCTGTCC
TFB-2	Recombinant protein expression of TFB	AAAAGGATCCTCAGGCTATCGGAACCTTGAGGTTCAGC
PTK0252_R_2	In vitro transcription	CTGGCAGTTCCGTTTCCCTG
PTK0261_R_2	In vitro transcription	CAGCCTCCTCGATTATCTCC
PTK0271_R_2	In vitro transcription	CCGTAGTCTATGAGCCCGAG
DTK0271_F1	Gene disruption of TK0271	AAAACTGCAGCTCAAGGCACTGGTGTGATG
DTK0271_R1	Gene disruption of TK0271	GCTCTAGACTATGGCCTTCATTATCGCC
DTK0271_F2	Gene disruption of TK0271	ATGAGTGAGGCCCTCGATCC
DTK0271_R2	Gene disruption of TK0271	TGGCGGGACATCACCTGGTT
DTK1227_F	Gene disruption of TK1227	AAAACTGCAGCCTCAGCCTCGTTGTCGTTC
DTK1227_R	Gene disruption of TK1227	ACGCGTCGACGCGTGCGAACGCTATGACAC
ITK1227_F	Gene disruption of TK1227	TCGAAGTTTCTGCTTCTTTTCC
ITK1227_R	Gene disruption of TK1227	CCTGCATCACCCACTTAAGTTC
TK0271compF1	Gene complementation	ATAAGAATGCGGCCGCGGACGCCTGTTTGTCAAATCG
TK0271compR1	Gene complementation	GCATGGGCCCTAAAGCTATGCCCCAAAAATTCAGAAGAGAAATAGAAAAATGTAGAGGAATCACTCATGGCCGTCCACCT
* indicates the addition of a biotinyl group at the 5' end of the primer
